# Supplementary material for: Anti-Inflammatory, Antibacterial, Anti-Biofilm, and Anti-Quorum Sensing Activities of the Diterpenes Isolated from Clinopodium bolivianum
Source: Pharmaceutics. 2024 Aug 20;16(8):1094. doi: 10.3390/pharmaceutics16081094 (PMC11360483; doi:10.3390/pharmaceutics16081094)
Supplement: Supplementary file 1 [file pharmaceutics-16-01094-s001.zip]

Archive with 1 entries (1 files):
- pharmaceutics-3145585-supplementary.pdf
